# Supplementary material for: The clinical and genetic spectrum of autosomal-recessive TOR1A-related disorders
Source: Brain. 2023 Feb 9;146(8):3273–88. doi: 10.1093/brain/awad039 (PMC10393417; doi:10.1093/brain/awad039)
Supplement: awad039_Supplementary_Data [file awad039_supplementary_data.zip]

Archive with 8 entries (8 files):
- brain-2022-01664-File007.pdf
- brain-2022-01664-File008.pdf
- brain-2022-01664-File009.xlsx
- brain-2022-01664-File010.pdf
- brain-2022-01664-File011.mp4
- brain-2022-01664-File012.mp4
- brain-2022-01664-File013.mp4
- brain-2022-01664-File014.mp4
