# Supplementary material for: The clinical and genetic spectrum of autosomal-recessive TOR1A-related disorders
Source: Brain. 2023 Feb 9;146(8):3273–88. doi: 10.1093/brain/awad039 (PMC10393417; doi:10.1093/brain/awad039)
Supplement: awad039_Supplementary_Data [file awad039_supplementary_data.zip › brain-2022-01664-File009.xlsx]

## Sheet: Supplementary File 1
FAMILY ID	Family 1	Family 2	Family 3	Family 4	Family 5	Family 6	Family 7	Family 8	Family 9		Family 10		Family 11	Family 12	Family 13	Family 14	Family 15	Family 16	Family 17	Family 18	Family 19	Family 20		Family 21	Family 22	Family 23		Family 24		Family 25	Family 26	Family 27	Family 28	Family 29 - Pehlivan et al.	Family 30 - Laquerriere et al.	Family 31 - Marinakis et al.	Family 32 - Kariminejad et al.	Family 33 - Kariminejad et al.	Family 34 - Kariminejad et al.	Family 35- Isik et al.	Family 36 - Reichert et al.		Family 37 - Sarikaya et al.	Family 38 - Gonsalves et al.	Family 39 - Emamikhah et al.	Family 40 - Clark et al.
Number of Affected	1	2	2	1	2	2	1	1	2		1		2	1	1	2	2	2	2	1	1	2		1	2	1		1		1	1	1	1	3	1	1	2	1	1	1	1		1	2	2	1
TESTING/METHODOLOGY INFORMATION
Center Location	Wendy Lab	QSG	QSG	QSG	QSG	QSG	GeneDX	CHOP	GeneDX		GeneDX		GeneDX	GeneDX	GeneDX	IHG TUM	CHU D	UGC	QSG	GeneDX	GeneDX	IMG JKUL		KaryoGen	Centrogene	CUH BS		BCH MU		Diagnostic lab	Centrogene	IHG UL	QSG	Lupski Lab	RUH RF	SSCH AG	KPGC TI	KPGC TI	KPGC TI	EU IT	CM MU		EU KT	AECM NYU	HRH	LLUMC CU
Method of Identifying Variant	Solo WES	Solo WES	Solo WES	Solo WES	Solo WES	Solo WES	Trio WES	NA	Trio WES (plus affected sibling)		Duo WES (mother tested)		Trio WES (plus affected sibling)	Trio WES	Trio WES	Solo WES	Solo WES	Solo WES	Solo WES	NA	Trio WES	NA		Duo WES (Mother tested)	NA	Solo WES		Trio WES		Solo WES	Solo WES	Solo WES	Solo WES	Trio WES	Trio WES	Solo WES	Solo WES	Targeted neuromuscular panel sequencing	Solo WES	Solo WES	Trio WES		Solo WES	Trio WES	Solo WES	Solo WES
Method of Validating Variant	Sanger sequencing	Sanger sequencing	Sanger sequencing	Sanger sequencing	Sanger sequencing	Sanger sequencing	Sanger sequencing	Sanger sequencing	Sanger sequencing		Sanger sequencing		Sanger sequencing, In silico modelling, Immunoblotting, qPCR	Sanger sequencing	Sanger sequencing	Sanger sequencing	Sanger sequencing	Sanger sequencing	Sanger sequencing	Sanger sequencing	Sanger sequencing	Sanger sequencing		Sanger sequencing	Sanger sequencing	NA		WES		Sanger sequencing	Sanger sequencing	Sanger sequencing	Sanger sequencing	Sanger sequencing	Sanger sequencing	Sanger sequencing	Sanger sequencing	Sanger sequencing	Sanger sequencing	Sanger sequencing	WES		Sanger sequencing	NA	Sanger sequencing	NA
Additional Genetic Testing and Results	No additional genetic testing	No additional genetic testing	No additional genetic testing	Karyotype test: Normal	No additional genetic testing	For F6-III:2 & F6-III:4 - WES: Also identified a VUS in MRS2	Karyotype test: Normal, CMA test: Normal, mtDNA sequencing test: Normal	NA	For F9-II:1 - SignatureChip Microarray test: Normal, Chromosomal analysis test: Normal, Lyosomal test: Negative, CDG test: Normal For F9-II:3 - No additional genetic testing		Karyotype test: Abnormal - Duplication on chromsome 1q21.1, assigned as unclear significance, X-linked Intellectual Disability Panel: Identified a VUS in KIAA2022 gene (p.P1416S) which was then reclassified as benign as also presenced in mother and maternal half-brother, NGS Retinal Dystrophy Panel (RD v3 CHIPS): No mutations detected		For F11-III:1 - mtDNA sequencing test: Normal, MECP2 & GLRA1 screening test: No casuative mutations detected For F11-III:6 - No additional genetic testing	NA	Karyotype test: Normal, CMA test: Normal	For F14-II:1 - No additional genetic testing For F14-II:2 - Karyotype test: Normal, SMN1, RAPSN & CHRNG screening test: No casuative mutations detected	For F15-II:1 - CGH test: Normal For F15-II:2 - No additional genetic testing	NA	No additional genetic testing	CMA test: Normal	Karyotype test: Abnormal - 247 kb duplication on chromosome 15q22.33q23, uncertain significance, multiple regions of homozygosity (?)	NA		NA	For one individual - Karyotype test: Normal, CMA test: Normal For other individual - No additional genetic testing	Karyotype test: Normal, Molecular karyotype test (qChipPost): arr(1-22,X)x2: normal (qGenomics), Amyotrophic spinal atrophy study: Two copies of exons 7 and 8 of the SMN1 gene		WES: Also identified a heterozygous paternally inherited pathogenic variant in HBB (c.20A>T p.(E7V)) and a heterozygous paternally inherited pathogenic variant in GDAP1 (c.692C>T p.(P231L)), mtDNA sequencing test: Normal		NA	NA	NA	Karyotype test: Normal	NA	CMA test: Normal	NA	No additional genetic testing	No additional genetic testing	No additional genetic testing	Karyotype test: Normal, CMA test: Normal	Karyotype test: Normal, CMA test: Normal, Congenital myasthenia gravis, distal arthrogryposis, spinal muscular atrophy, and spinal muscular atrophy with respiratory disease gene panel test: No casuative mutations detected		No additional genetic testing	Karyotype test: Normal, CMA test: Normal, Arthrogyposis gene panel: No casuative mutations detected	No additional genetic testing	SNP microarray test: 43.6Mb of RoH in various chromsomal regions, including 9q33.2q34.11
VARIANT DESCRIPTION
Genomic Position Change (GrCH38/hg38)	Chr9:129814062CTC-	Chr9:129814062CTC-	Chr9:129814062CTC-	Chr9:129814019C>T	Chr9:129818872A>T	Chr9:129814151A>G	Chr9:129814062CTC-	Chr9:129814062CTC-	Chr9:129818549A>G	Chr9:129814009G>A	Chr9:129814062CTC-	Chr9:129814109G>A	Chr9:129814165A>G	Chr9:129822735G>C	Chr9:129818549A>G	Chr9:129814109G>A	Chr9:129814109G>A	Chr9:129822811G>A	Chr9:129814165A>G	Chr9:129818549A>G	Chr9:129813993-T	Chr9:129814062CTC-	chr9:129814183A>G	Chr9:129824085T>C	Chr9:129814181C>A	Chr9:129814062CTC-	Chr9:129814109G>A	Chr9:129818752A>T	Chr9:129822721C>G	Chr9:129814109G>A	Chr9:129818899G>A	Chr9:129814109G>A	Chr9:129814019C>T	Chr9:129818859A>G	Chr9:129814013T>C	Chr9:129814109G>A	Chr9:129814019C>T	Chr9:129814062CTC-	Chr9:129814062CTC-	Chr9:129814109G>A	Chr9:129814062CTC-	Chr9:129814010T-	Chr9:129814146T-	Chr9:129822721C>T	Chr9:129814062CTC-	Chr9:129814178AATC-
Coding Sequence Change (NM_000113.3)	c.907_909 delGAG	c.907_909 delGAG	c.907_909 delGAG	c.952G>A	c.493T>A	c.820T>C	c.907_909 delGAG	c.907_909 delGAG	c.719T>C (Maternal)	c.962C>T (Paternal)	c.907_909 delGAG (?)	c.862C>T (?)	c.806T>C	c.290C>G	c.719T>C	c.862C>T	c.862C>T	c.214C>T	c.806T>C	c.719T>C	c.978dup	c.907_909 delGAG (Paternal)	c.788T>C (Maternal)	c.1A>G	c.790G>T	c.907_909 delGAG	c.862C>T	c.613T>A	c.304G>C	c.862C>T	c.466C>T	c.862C>T	c.952G>A	c.506T>C	c.958A>G	c.862C>T	c.952G>A	c.907_909 delGAG	c.907_909 delGAG	c.862C>T	c.907_909 delGAG (Paternal)	c.961del (Maternal)	c.825delA	c.304G>A	c.907_909 delGAG	c.790_793 delGATT
Protein Sequence Change (NP_000104.1)	p.Glu303del	p.Glu303del	p.Glu303del	p.Gly318Ser	p.Ser165Thr	p.Tyr274His	p.Glu303del	p.Glu303del	p.Leu240Ser (Maternal)	p.Thr321Met (Paternal)	p.Glu303del (?)	p.Arg288* (?)	p.Phe269Ser	p.Thr97Arg	p.Leu240Ser	p.Arg288*	p.Arg288*	p.Gln72*	p.Phe269Ser	p.Leu240Ser	p.Asp327Argfs*6	p.Glu303del (Paternal)	p.Ile263Thr (Maternal)	p.?	p.Asp264Tyr	p.Glu303del	p.Arg288*	p.Phe205Ile (Maternal)	p.Gly102Arg (Paternal)	p.Arg288*	p.Arg156*	p.Arg288*	p.Gly318Ser	p.Phe169Ser	p.Lys320Glu	p.Arg288*	p.Gly318Ser	p.Glu303del	p.Glu303del	p.Arg288*	p.Glu303del (Paternal)	p.Thr321Argfs*6 (Maternal)	p.Lys275Asnfs*3	p.Gly102Arg	p.Glu303del	p.Asp264llefs*13
Exon Number Position	5 out of 5	5 out of 5	5 out of 5	5 out of 5	3 out of 5	5 out of 5	5 out of 5	5 out of 5	4 out of 5	5 out of 5	5 out of 5	5 out of 5	5 out of 5	2 out of 5	4 out of 5	5 out of 5	5 out of 5	2 out of 5	5 out of 5	4 out of 5	5 out of 5	5 out of 5	5 out of 5	1 out of 5	5 out of 5	5 out of 5	5 out of 5	3 out of 5	2 out of 5	5 out of 5	3 out of 5	5 out of 5	5 out of 5	3 out of 5	5 out of 5	5 out of 5	5 out of 5	5 out of 5	5 out of 5	5 out of 5	5 out of 5	5 out of 5	5 out of 5	2 out of 5	5 out of 5	5 out of 5
Codon Change	GAG/-	GAG/-	GAG/-	Ggc/Agc	Tcc/Acc	Tac/Cac	GAG/-	GAG/-	tTg/tCg	aCg/aTg	GAG/-	Cga/Tga	tTc/tCc	aCg/aGg	tTg/tCg	Cga/Tga	Cga/Tga	Cag/Tag	tTc/tCc	tTg/tCg	ttA/ttAA	GAG/-	aTt/aCt	Atg/Gtg	Gat/Tat	GAG/-	Cga/Tga	Ttt/Att	Ggg/Cgg	Cga/Tga	Cga/Tga	Cga/Tga	Ggc/Agc	tTt/tCt	Aaa/Gaa	Cga/Tga	Ggc/Agc	GAG/-	GAG/-	Cga/Tga	GAG/-	Acg/cg	aaA/aa-	Ggg/Agg	GAG/-	GATT/-
Consequence	Inframe deletion	Inframe deletion	Inframe deletion	Missense	Missense	Missense	Inframe deletion	Inframe deletion	Missense	Missense	Inframe deletion	Stop gained	Missense	Missense	Missense	Stop gained	Stop gained	Stop gained	Missense	Missense	Frameshift	Inframe deletion	Missense	Startloss	Missense	Inframe deletion	Stop gained	Missense	Missense	Stop gained	Stop gained	Stop gained	Missense	Missense	Missense	Stop gained	Missense	Inframe deletion	Inframe deletion	Stop gained	Inframe deletion	Frameshift	Frameshift	Missense	Inframe deletion	Frameshift
Zygosity	Hom	Hom	Hom	Hom	Hom	Hom	Hom	Hom	Comp Het	Comp Het	Comp Het	Comp Het	Hom	Hom	Hom	Hom	Hom	Hom	Hom	Hom	Hom	Comp Het	Comp Het	Hom	Hom	Comp Het	Comp Het	Comp Het	Comp Het	Hom?	Hom	Hom?	Hom	Hom	Hom	Hom	Hom	Hom	Hom	Hom	Comp Het	Comp Het	Hom	Hom	Hom	Hom
dbSNP ID	rs80358233	rs80358233	rs80358233	N/A	rs758492160	rs750125951	rs80358233	rs80358233	rs377358943	rs1476648522	rs80358233	rs760768475	rs1445164265	N/A	rs377358943	rs760768475	rs760768475	N/A	rs1445164265	rs377358943	NA	rs80358233	rs748013566	rs749776560	N/A	rs80358233	rs760768475	rs267607134	N/A	rs760768475	rs771740989	rs760768475	N/A	rs1588216830	N/A	rs760768475	N/A	rs80358233	rs80358233	rs760768475	rs80358233	rs774552108	N/A	rs772242731	rs80358233	rs761056519
ALLELE FREQUENCY [Allele count/Total Allele Number]
gnomAD v3.1.2 (Highest subpopulation if applicable) (76,156 genomes)	0.00005258 (0.001729, Ashkenazi Jewish) [8/152162]	0.00005258 (0.001729, Ashkenazi Jewish) [8/152162]	0.00005258 (0.001729, Ashkenazi Jewish) [8/152162]	0	0	0	0.00005258 (0.001729, Ashkenazi Jewish) [8/152162]	0.00005258 (0.001729, Ashkenazi Jewish) [8/152162]	0.00003285 (0.00004823, African/African American) [5/152226]	0.00003285 (0.00007348, European: non-Finnish) [5/152200]	0.00005258 (0.001729, Ashkenazi Jewish) [8,0]	0.00001315 (0.00002940, European: non-Finnish) [2/152070]	0	0	0.00003285 (0.00004823, African/African American) [5/152226]	0.00001315 (0.00002940, European: non-Finnish) [2/152070]	0.00001315 (0.00002940, European: non-Finnish) [2/152070]	0	0	0.00003285 (0.00004823, African/African American) [5/152226]	0	0.00005258 (0.001729, Ashkenazi Jewish) [8/152162]	0.000006570 (0.00001470, European: non-Finnish) [1/152200]	0.000006573 (0.00001470, European: non-Finnish) [1/152136]	0	0.00005258 (0.001729, Ashkenazi Jewish) [8/152162]	0.00001315 (0.00002940, European: non-Finnish) [2/152070]	0.0001248 (0.0004776, Other) [19/152192]	0	0.00001315 (0.00002940, European: non-Finnish) [2/152070]	0.00001972 (0.0001311, Latino/Admixed American) [3/152116]	0.00001315 (0.00002940, European: non-Finnish) [2/152070]	0	0	0	0.00001315 (0.00002940, European: non-Finnish) [2/152070]	0	0.00005258 (0.001729, Ashkenazi Jewish) [8/152162]	0.00005258 (0.001729, Ashkenazi Jewish) [8/152162]	0.00001315 (0.00002940, European: non-Finnish) [2/152070]	0.00005258 (0.001729, Ashkenazi Jewish) [8/152162]	0.000006570 (0.00001470, European: non-Finnish) [1/152200]	0	0	0.00005258 (0.001729, Ashkenazi Jewish) [8/152162]	0.00001974 (0.00004414, European: non-Finnish) [3/151964]
gnomAD v2.1.1 (Highest subpopulation if applicable) (15,708 genomes and 125,748 exomes)	0.0001061 (0.001543, Ashkenzai Jewish) [30/282878]	0.0001061 (0.001543, Ashkenzai Jewish) [30/282878]	0.0001061 (0.001543, Ashkenzai Jewish) [30/282878]	0	0.00001992 (0.0001633, Ashkenazi Jewish) [5/251048]	0.00001591 (0.0001307, Ashenazi Jewish) [4/251490]	0.0001061 (0.001543, Ashkenzai Jewish) [30/282878]	0.0001061 (0.001543, Ashkenzai Jewish) [30/282878]	0.00002783 (0.00004395, European: non-Finnish) [7/251492]	0.00001061 (0.00002322, European: non-Finnish) [3/282872]	0.0001061 (0.001543, Ashkenzai Jewish) [30/282878]	0.00002783 (0.00005274, European: non-Finnish) [7/251492]	0.000003976 (0.0001629, Other) [1/251490]	0	0.00002783 (0.00004395, European: non-Finnish) [7/251492]	0.00002783 (0.00005274, European: non-Finnish) [7/251492]	0.00002783 (0.00005274, European: non-Finnish) [7/251492]	0	0.000003976 (0.0001629, Other) [1/251490]	0.00002783 (0.00004395, European: non-Finnish) [7/251492]	0	0.0001061 (0.001543, Ashkenzai Jewish) [30/282878]	0.000001193 (0.00005782, European: non-Finnish) [3/251482]	0.00001129 (0.0002087, Other) [2/177178]	0	0.0001061 (0.001543, Ashkenzai Jewish) [30/282878]	0.00002783 (0.00005274, European: non-Finnish) [7/251492]	0.00006380 (0.0001386, Other) [18/282138]	0	0.00002783 (0.00005274, European: non-Finnish) [7/251492]	0	0.00002783 (0.00005274, European: non-Finnish) [7/251492]	0	0	0	0.00002783 (0.00005274, European: non-Finnish) [7/251492]	0	0.0001061 (0.001543, Ashkenzai Jewish) [30/282878]	0.0001061 (0.001543, Ashkenzai Jewish) [30/282878]	0.00002783 (0.00005274, European: non-Finnish) [7/251492]	0.0001061 (0.001543, Ashkenzai Jewish) [30/282878]	0.000001193 (0.00005782, European: non-Finnish) [3/251482]	0	0.00001193 (0.00006533, South Asian) [3/251494]	0.0001061 (0.001543, Ashkenzai Jewish) [30/282878]	0.00002121 (0.00003871 - European: non-Finnish) [6/282840]
Ensembl (Highest frequency observed)	0.0003039 (NCBI ALFA) [7/23030]	0.0003039 (NCBI ALFA) [7/23030]	0.0003039 (NCBI ALFA) [7/23030]	0	0.00001992 (gnomAD exomes v.2.1.1.) [5/251043]	0.00001591 (gnomAD exomes v.2.1.1.) [4/251486]	0.0003039 (NCBI ALFA) [7/23030]	0.0003039 (NCBI ALFA) [7/23030]	0.0002798 (TWINSUK) [1/3573]	0.0001351 (NCBI ALFA) [6/44412]	0.0003039 (NCBI ALFA) [7/23030]	0.00002783 (gnomAD exomes v.2.1.1.) [7/251485]	0.000003976 (gnomAD exomes v.2.1.1.) [1/251489]	0	0.0002798 (TWINSUK) [1/3573]	0.00002783 (gnomAD exomes v.2.1.1.) [7/251485]	0.00002783 (gnomAD exomes v.2.1.1.) [7/251485]	0	0.000003976 (gnomAD exomes v.2.1.1.) [1/251489]	0.0002798 (TWINSUK) [1/3573]	0	0.0003039 (NCBI ALFA) [7/23030]	0.000001193 (gnomAD exomes v.2.1.1.) [3/251479]	0.00001129 (gnomAD exomes v.2.1.1.) [2/177176]	0	0.0003039 (NCBI ALFA) [7/23030]	0.00002783 (gnomAD exomes v.2.1.1.) [7/251485]	0.001 (ALSPAC) [2/3852]	0	0.00002783 (gnomAD exomes v.2.1.1.) [7/251485]	0.00001972 (gnomAD v.3.1.2.) [3/152116]	0.00002783 (gnomAD exomes v.2.1.1.) [7/251485]	0	0	0	0.00002783 (gnomAD exomes v.2.1.1.) [7/251485]	0	0.0003039 (NCBI ALFA) [7/23030]	0.0003039 (NCBI ALFA) [7/23030]	0.00002783 (gnomAD exomes v.2.1.1.) [7/251485]	0.0003039 (NCBI ALFA) [7/23030]	0.000001193 (gnomAD exomes v.2.1.1.) [3/251479]	0	0.00003761 (NCBI ALFA) [1/26587]	0.0003039 (NCBI ALFA) [7/23030]	0.000132 (NCBI ALFA) [2/15148]
Iranome (~800 exomes)	0	0	0	0	0	0	0	0	0	0	0	0	0	0	0	0	0	0	0	0	0	0	0	0	0	0	0	0	0	0	0	0	0	0	0	0	0	0	0	0	0	0	0	0	0	0
GME Variome (~2,500 exomes)	0	0	0	0	0	0	0	0	0	0	0	0	0	0	0	0	0	0	0	0	0	0	0	0	0	0	0	0	0	0	0	0	0	0	0	0	0	0	0	0	0	0	0	0	0	0
UK Biobank (394,841 exomes)	0.000027176645477942 [20/735926]	0.000027176645477942 [20/735926]	0.000027176645477942 [20/735926]	0	0	0	0.000027176645477942 [20/735926]	0.000027176645477942 [20/735926]	0.0000869655018724759 [64/735924]	0.0000991947559944885 [73/735926]	0.000027176645477942 [20/735926]	0.0000027176645477942 [2/735926]	0	0.0000027176645477942 [2/735926]	0.0000869655018724759 [64/735924]	0.0000027176645477942 [2/735926]	0.0000027176645477942 [2/735926]	0	0	0.0000869655018724759 [64/735924]	0	0.000027176645477942 [20/735926]	0.0000258178132040449 19/735926]	0	0	0.000027176645477942 [20/735926]	0.0000027176645477942 [2/735926]	0.000370961210773909 [273/735926]	0	0.0000027176645477942 [2/735926]	0	0.0000027176645477942 [2/735926]	0	~0.0000013588359667574 [1/735924]	0	0.0000027176645477942 [2/735926]	0	0.000027176645477942 [20/735926]	0.000027176645477942 [20/735926]	0.0000027176645477942 [2/735926]	0.000027176645477942 [20/735926]	000000951182591727972 [7/735926]	0	~0.0000013588322738971 [1/735926]	0.000027176645477942 [20/735926]	0.0000013588322738971 [7/735926]
GeneDx Database (102,037 exomes)	0.0001 [26/347614]	0.0001 [26/347614]	0.0001 [26/347614]	0	0.00000683 [2/292758]	0.0000159052 [4/251490]	0.0001 [26/347614]	0.0001 [26/347614]	0.0000670679566 [24/357846]	0.0000476057126 [17/357100]	0.0001 [26/347614]	0.0000406924695 [14/344044]	0.0000075375558 [2/265338]	0.0000067286600 [2/297236]	0.0000670679566 [24/357846]	0.0000406924695 [14/344044]	0.0000406924695 [14/344044]	0	0.0000075375558 [2/265338]	0.0000670679566 [24/357846]	0.0000054739331 [2/365368]	0.0001 [26/347614]	0.0000149703960 [4/267194]	0	0	0.0001 [26/347614]	0.0000406924695 [14/344044]	0.0001253779777 [51/406770]	0.000003203075 [1/312200]	0.0000406924695 [14/344044]	0.000061919505 [2/32300]	0.0000406924695 [14/344044]	0	0	0.00000764094 [1/130874]	0.0000406924695 [14/344044]	0	0.0001 [26/347614]	0.0001 [26/347614]	0.0000406924695 [14/344044]	0.0001 [26/347614]	0.0000143186471 [2/139678]	0	0.0000064061499 [2/312200]	0.0001 [26/347614]	0.0000087482430 [3/342926]
TOPMed (132,345 genomes)	0.000071782102168072 [19/264690]	0.000071782102168072 [19/264690]	0.000071782102168072 [19/264690]	0	0.00000377800006390316 [1/264690]	0	0.000071782102168072 [19/264690]	0.000071782102168072 [19/264690]	0.0000302240005112253 [8/264690]	0.0000453360989922657 [12/264690]	0.000071782102168072 [19/264690]	0.0000188899994100211 [5/264690]	0	0	0.0000302240005112253 [8/264690]	0.0000188899994100211 [5/264690]	0.0000188899994100211 [5/264690]	0	0	0.0000302240005112253 [8/264690]	0	0.000071782102168072 [19/264690]	0.00000755601013224804 [2/264690]	0.00000377800006390316 [1/264690]	0	0.000071782102168072 [19/264690]	0.0000188899994100211 [5/264690]	0.000113340000098105 [31/264690]	0	0.0000188899994100211 [5/264690]	0.000003.77800006390316 [1/264690]	0.0000188899994100211 [5/264690]	0	0	0	0.0000188899994100211 [5/264690]	0	0.000071782102168072 [19/264690]	0.000071782102168072 [19/264690]	0.0000188899994100211 [5/264690]	0.000071782102168072 [19/264690]	0.00000755601013224804 [2/264690]	0	0.00000755601013224804 [2/264690]	0.000071782102168072 [19/264690]	0
38KJPN (~38,000 genomes)	0	0	0	0	0	0	0	0	0	0	0	0	0	0	0	0	0	0	0	0	0	0	0	0	0	0	0	0	0	0	0	0	0	0	0	0	0	0	0	0	0	0	0	0	0	0
QSG Database (23741 exomes) - May not change	0.0005055185778 [24/47476]*	0.0005055185778 [24/47476]*	0.0005055185778 [24/47476]*	0.00000421212248852 [2/47482]	0*	0.000063189822225 [3/47476]*	0.0005055185778 [24/47476]*	0.0005055185778 [24/47476]*	0.000021060612442 [1/47482]	0.0000631818373278 [3/47482]	0.0005055185778 [24/47476]*	0.000063181837327 [3/47482]	0*	0	0.000021060612442 [1/47482]	0.000063181837327 [3/47482]	0.000063181837327 [3/47482]	0	0*	0.000021060612442 [1/47482]	0	0.0005055185778 [24/47476]*	0	0	0	0.0005055185778 [24/47476]*	0.000063181837327 [3/47482]	0.00004212122 [2/47482]	0	0.000063181837327 [3/47482]	0	0.000063181837327 [3/47482]	0.00000421212248852 [2/47482]	0	0	0.000063181837327 [3/47482]	0.00000421212248852 [2/47482]	0.0005055185778 [24/47476]*	0.0005055185778 [24/47476]*	0.000063181837327 [3/47482]	0.0005055185778 [24/47476]*	0	0	0	0.0005055185778 [24/47476]*	0
Total Allele Count (Total allele number for all database = ~2,000,000)	131	131	131	2	8**	11**	131	131	110	100	131	32**	3**	4	110	32**	32**	0	3**	110	2	131	10**	4**	0	131	32**	344	0	32**	4*	32**	2	1	0	32**	2	131	131	32**	131	8**	0	11	131	20
IN SILICO PREDICTIONS AND CLASSIFICATION
GERP	5.27	5.27	5.27	5.27	6.17	5.27	5.27	5.27	6.17	5.27	5.27	5.27	5.27	5.21	6.17	5.27	5.27	5.43	5.27	6.17	5.27	5.27	5.27	5.68	5.27	5.27	5.27	6.08	5.21	5.27	5.91	5.27	5.27	6.17	5.27	5.27	5.27	5.27	5.27	5.27	5.27	5.27	5.27	5.21	5.27	5.27
CADD_Phred	21.4	21.4	21.4	26.3	25	23.3	21.4	21.4	27.4	26.2	21.4	41	32	27.3	27.4	41	41	39	32	27.4	N/A	21.4	27.8	25.9	26.7	21.4	41	31	28.1	41	38	41	26.3	32	28	41	26.3	21.4	21.4	41	21.4	N/A	N/A	31	21.4	N/A
Polyphen-2	N/A	N/A	N/A	PD (1.000)	PD (0.986)	B (0.104)	N/A	N/A	PD (0.989)	PD (0.975)	N/A	N/A	PD (0.984)	PD (0.964)	PD (0.989)	N/A	N/A	N/A	PD (0.984)	PD (0.989)	N/A	N/A	PD (1.000)	NA	PD (1.000)	N/A	N/A	PD (1.000)	PD (1.000)	N/A	N/A	N/A	PD (1.000)	PD (1.000)	PD (1.000)	N/A	PD (1.000)	N/A	N/A	N/A	N/A	N/A	N/A	PD (1.000)	N/A	N/A
SIFT	N/A	N/A	N/A	Del (0.00)	Tol (0.07)	Tol (0.07)	N/A	N/A	Del (0.02)	Del (0.01)	N/A	N/A	Del (0.00)	Del (0.00)	Del (0.02)	N/A	N/A	N/A	Del (0.00)	Del (0.02)	N/A	N/A	Del (0.00)	NA	Del (0.00)	N/A	N/A	Del (0.00)	Del (0.00)	N/A	N/A	N/A	Del (0.00)	Del (0.00)	Del (0.00)	N/A	Del (0.00)	N/A	N/A	N/A	N/A	N/A	N/A	Del (0.00)	N/A	N/A
PROVEAN	N/A	N/A	N/A	D (-5.62)	N (-2.20)	N (-2.17)	N/A	N/A	D (-4.66)	D (-3.78)	N/A	N/A	D (-7.55)	D (-3.78)	D (-4.66)	N/A	N/A	N/A	D (-7.55)	D (-4.66)	N/A	N/A	D (-4.41)	NA	D (-8.59)	N/A	N/A	D (-5.42)	D (-7.31)	N/A	N/A	N/A	D (-5.62)	D (-7.53)	D (-3.71)	N/A	D (-5.62)	N/A	N/A	N/A	N/A	N/A	N/A	D (-7.31)	N/A	N/A
MutationTaster	N/A	N/A	N/A	DC (1.0000)	DC (1.0000)	DC (0.9999)	N/A	N/A	DC (1.0000)	DC (0.9991)	N/A	DC (1.0000)	DC (1.0000)	DC (0.992)	DC (1.0000)	DC (1.0000)	DC (1.0000)	DC (1.0000)	DC (1.0000)	DC (1.0000)	N/A	N/A	DC (1.0000)	NA	DC (1.0000)	N/A	DC (1.0000)	DC (1.0000)	DC (1.0000)	DC (1.0000)	DC (1.0000)	DC (1.0000)	DC (1.0000)	DC (1.0000)	DC (1.0000)	DC (1.0000)	DC (1.0000)	N/A	N/A	DC (1.0000)	N/A	N/A	N/A	DC (1.0000)	N/A	N/A
ACMG Clinical Significance Classification	Likely Pathogenic (PS3, PM4, PP1, PP5)	Likely Pathogenic (PS3, PM4, PP1, PP5)	Likely Pathogenic (PS3, PM4, PP1, PP5)	Likely Pathogenic (PM2, PP1, PP3, PP5)	Uncertain Significance (PM2)	Uncertain Significance (PM2)	Likely Pathogenic (PS3, PM4, PP1, PP5)	Likely Pathogenic (PS3, PM4, PP1, PP5)	Uncertain Significance (PP3)	Uncertain Significance (PP3)	Likely Pathogenic (PS3, PM4, PP1, PP5)	Pathogenic (PVS1, PM2, PP5)	Uncertain Significance (PM2, PP3)	Uncertain Significance (PM2, PP3)	Uncertain Significance (PP3)	Pathogenic (PVS1, PM2, PP5)	Pathogenic (PVS1, PM2, PP5)	Pathogenic (PVS1, PM2, PP5)	Uncertain Significance (PM2, PP3)	Uncertain Significance (PP3)	Pathogenic (PVS1, PM2, PP3)	Likely Pathogenic (PS3, PM4, PP1, PP5)	Uncertain Significance (PM2, PP3)	Likely Pathogenic (PVS1, PM2)	Uncertain Significance (PM2, PP3)	Likely Pathogenic (PS3, PM4, PP1, PP5)	Pathogenic (PVS1, PM2, PP5)	Uncertain Significance (PM2, PP3, PP5)	Uncertain Significance (PM2, PP3)	Pathogenic (PVS1, PM2, PP5)	Likely Pathogenic (PVS1, PM2)	Pathogenic (PVS1, PM2, PP5)	Likely Pathogenic (PM2, PP1, PP3, PP5)	Uncertain Significance (PM2, PP3)	Uncertain Significance (PM2, PP3, PP5)	Pathogenic (PVS1, PM2, PP5)	Likely Pathogenic (PM2, PP1, PP3, PP5)	Likely Pathogenic (PS3, PM4, PP1, PP5)	Likely Pathogenic (PS3, PM4, PP1, PP5)	Pathogenic (PVS1, PM2, PP5)	Likely Pathogenic (PS3, PM4, PP1, PP5)	Pathogenic (PVS1, PM2)	Pathogenic (PVS1, PM2)	Uncertain Significance (PM2, PP3)	Likely Pathogenic (PS3, PM4, PP1, PP5)	Likely Pathogenic (PVS1, PM2)
* Excluded the allele count of individuals reported in this study and were identified in this database.
** Allele count in Ensembl were excluded based on the highest frequency observed was in one of the database already listed in the allele frequency section.
Abbreviations:
ACMG - American College of Medical Genetics and Genomics
AECM NYU - Monterfiore Medical Center, Albert Einstein College of Medicine, New York, USA
BCH MU - Boston's Children Hospital, Massachusetts, USA
CADD - Combined Annotation Dependent Depletion
CDG - Congenital Disorders of Glycosylation
CGH - Comparative Genomic Hybridisation
CHU D - Department of Medical Genetics, Centre Hospitalier Universitaire, Dijon
CM MU - Department of Medical Genetics and Genomics, Children's Minnesota, Minneapolis, USA
CMA - Chromosomal Microarray
CMDB - Chinese Millionome Database
Comp Het - Compound Heterozygous
CUH BS - Pediatric Neurology Unit, Cruces University Hospital, Barakaldo, Spain
D - Damaging
DC - Disease causing
Del - Deleterious
EU IT- Faculty of Medicine, Ege University, Izmir, Turkey
EU KT - School of Medicine, Erciyes University, Kayseri, Turkey
GERP - Genomic Evolutionary Rate Profiling
GME - The Greater Middle East
HRH - Department of Neurology, Hazrat Rasool Hospital - Iran University of Medical Sciences, Tehran, Iran
IHG TUM - Institute of Human Genetics, Technical University Munich
IHG UL - Institute of Human Genetics, University of Leipzig
IMG JKUL - Institute of Medical Genetics, Johannes Kepler Universität Linz
KPGC TI - Kariminejad-Najmabadi Pathology and Genetics Center, Tehran, Iran
LLUMC CU - Division of Medical Genetics/Pediatrics, Loma Linda University Medical Center, California, USA
LPCH S - Lucile Packard Children's Hospital, Stanford
Hom - Homozygous
mtDNA - Mitochondrial DNA
N - Netural
NGS - Next Generation Sequencing
N/A - Not available, Not applicable
PD - Probably Damaging
PM - Pathogenic Moderate
PP - Pathogenic Supporting
PS - Pathogenic Strong
PSD - Possibly Damaging
PVS - Pathogenic Very Strong
QSG - Queen Square Genomics
ROH - Regions of Homozygosity
RUH RF - Normandy Centre for Genomic and Personalized Medicine, Rouen University Hospital, Rouen, France
SNP - Single Nucleotide Polymorphism
SSCH AG - Laboratory of Medical Genetics, St Sophia's Children's Hospital - National and Kapodistrian Unversity of Athens, Athens, Greece
Tol - Tolerated
UGC - UF de génétique clinique
VUS - Variant of Uncertain Significance
WES - Whole Exome Sequencing

## Sheet: Supplementary File 2
Clinical features	Total - N	Total - %	Female - N	Female - %	Male - N	Male - %
Pre-/neonatal complications
Decreased foetal movement HP:0001558	18	32	6	27	12	36
Neonatal respiratory distress HP:0002643	21	37	7	32	14	42
Infantile muscular hypotonia HP:0008947	12	21	6	27	6	18
Flexion contracture
Limb joint contracture HP:0003121	54	95	20	91	32	97
Arthrogryposis multiplex congenita HP:0002804	45	79	18	82	25	76
Development
Neurodevelopmental delay HP:0012758	45	79	17	77	28	85
Motor delay HP:0001270	44	77	16	73	28	85
Delayed speech HP:0000750	32	56	15	68	17	52
Absent speech HP:0001344	12	21	5	23	7	21
Global developmental delay HP:0001263	32	56	14	64	18	55
Intellectual disability HP:0001249	30	53	14	64	16	48
ID, mild HP:0001256	11	19	6	27	5	15
ID, moderate to severe HP:0002342, HP:0010864	14	25	6	27	8	24
Behavioural abnormality HP:0000708	11	19	2	9	9	27
Motor symptoms
Gait disturbance HP:0001288	32	56	15	68	17	52
Inability to walk HP:0002540	24	42	11	50	13	39
Movement disorder HP:0100022	43	75	19	86	24	73
Hyperreflexia HP:0001347	39	68	18	82	21	64
Spasticity HP:0001257	28	49	12	55	16	48
Lower limb spasticity HP:0002061	25	44	10	45	15	45
Upper limb spasticity HP:0006986	16	28	8	36	8	24
Involuntary movements HP:0004305	23	40	6	27	17	52
Tremor HP:0001337	17	30	7	32	10	30
Stereotypical hand movements HP:0012171	4	7	0	0	4	12
Dystonia HP:0001332	20	35	8	36	12	36
Focal dystonia HP:0004373	10	18	4	18	6	18
Generalized dystonia HP:0007325	8	14	4	18	4	12
Dyskinesia HP:0100660	17	30	4	18	13	39
Dysarthria HP:0001260	7	12	5	23	2	6
Abnormality of eye movement HP:0000496	12	21	5	23	7	21
External ophthalmoplegia HP:0000544	9	16	4	18	5	15
Oculomotor apraxia HP:0000657	2	4	1	5	1	3
Nystagmus HP:0000639	1	2	0	0	1	3
Other
Hernia of the abdominal wall HP:0004299	27	47	8	36	19	58
Visual impairment HP:0000505	23	40	9	41	14	42
Hypotonia HP:0001252	24	42	11	50	13	39
Failure to thrive HP:0001508	22	39	11	50	11	33
Ptosis HP:0000508	20	35	11	50	9	27
Microcephaly HP:0000252	17	30	8	36	9	27
Strabismus HP:0000486	16	28	8	36	8	24
Dysphagia HP:0002015	15	26	5	23	10	30
Skeletal muscle atrophy HP:0003202	15	26	5	23	10	30
Drooling HP:0002307	12	21	3	14	9	27
Seizure HP:0001250	11	19	3	14	8	24
Hearing impairment HP:0000365	8	14	3	14	5	15
Impaired continence HP:0031064	7	12	4	18	3	9
Urinary incontinence HP:0000020	5	9	2	9	3	9
Bowel incontinence HP:0002607	5	9	2	9	3	9

## Sheet: Supplementary File 3
Family ID	Patient ID	Sex	Consanguinity of parents	Ethnic background	Age at last follow-up [years]	Family history	Prenatal and perineatal history	Pre-/Neonatal Complications	Decreased foetal movement HP:0001558	Neonatal respiratory distress HP:0002643	Outcome	Age at Outcome (years)	Born at term	Gestational age at birth (weeks)	Length at birth (SD)	Weight at birth (SD)	Head circumference at birth (SD)	Failure to thrive HP:0001508	Neurodevelopmental delay HP:0012758	Global developmental delay HP:0001263	Motor delay HP:0001270	Sitting without support	Age at sitting without support [months]	Walking independently	Age at walking independently [months]	Delayed speech HP:0000750	Age at first words [months]	Absent speech HP:0001344	Intellectual disability HP:0001249	Severeity of Intellectual disability	Developmental regression HP:0002376	Progressive course	Behavioural abnormality HP:0000708	Drooling HP:0002307	Bahavioral abnormality other (please specify)	Flexion contracture HP:0001371	Arthrogryposis multiplex congenita HP:0002804	Age at contractures [yrs]	Contractures Spine	Contractures Spine specified	Contractures Hip	Contractures Hip specified	Contractures Upper Limbs	Contractures Lower Limbs	Contractures Limbs specified	Chest involvement	Chest involvement specified	Hand involvement	Hand involvement specified
F1	F1-III:1	Male	Y	Iranian	8	NA	placenta previa; proteinuria	NA	NA	NA	alive	8	Y	37	-3.66	-1.39	NA	N	Y	Y	Y	Y	7	Y	36	Y	24	N	Y	mild	N	N	N	N	NA	Y	N	NA	N	NA	N	NA	N	N	NA	N	NA	N	NA
F2	F2-III:1	Male	Y	Iranian	7	2 abortions	unremarkable	Y	NA	NA	alive	7	Y	Full term	NA	-1.09	NA	N	Y	Y	Y	Y	12	Y	48	N	12	N	Y	mild	N	N	N	N	NA	Y	N	NA	Y	scoliosis	N	NA	N	N	NA	N	NA	N	NA
F2	F2-III:3	Female	Y	Iranian	5	2 abortions	oligohydramnios	Y	NA	NA	alive	5	N	35	NA	NA	NA	Y	Y	Y	Y	Y	12	N	Never attained	Y	36	N	Y	moderate	N	N	N	N	NA	Y	N	NA	Y	scoliosis	N	NA	N	N	NA	N	NA	N	NA
F3	F3-III:2	Female	Y	Iranian	13	NA	unremarkable	NA	NA	NA	alive	13	Y	39	-0.12	-1.37	-0.45	Y	Y	Y	Y	Y	48	Y	65	Y	24	N	Y	mild	Y	Y	N	N	NA	Y	Y	at birth	Y	scoliosis	Y	DDH	Y	Y	overlap of 4th,2nd and 3rd finger toes	Y	pectus carinatum	Y	metacarpophalangeal joint are broad, bilateral contracture of 3rd to 5th fingers
F3	F3-III:3	Female	Y	Iranian	3.25	NA	unremarkable	NA	NA	NA	alive	3.25	N	35	NA	NA	NA	Y	Y	Y	Y	Y	17	Y	36	Y	17	N	Y	mild	N	N	N	N	NA	N	N	NA	N	NA	Y	DDH	N	N	NA	N	NA	Y	hand knuckles
F4	F4-III:4	Male	Y	Iranian	2.83333	NA	perinatal cyanosis and respiratory distress; admitted to NICU for 4 days	Y	NA	Y	alive	2.83333	Y	39	NA	0.32	NA	Y	Y	Y	Y	N	NA	N	Never attained	Y	NA	Y	Y	moderate	N	N	N	N	NA	Y	Y	at birth	Y	scoliosis	Y	DDH	N	Y	club foot in right leg	N	NA	N	NA
F5	F5-III:2	Male	Y	Asian	7	affected sibling	unremarkable	NA	NA	NA	deceased	9	Y	38	NA	-1.24	NA	Y	Y	Y	Y	N	NA	N	Never attained	Y	12	Y	Y	mild	N	N	Y	Y	NA	Y	Y	3	Y	NA	N	NA	Y	Y	NA	N	NA	Y	NA
F5	F5-III:4	Male	Y	Asian	0.833333	affected sibling	IUGR	NA	NA	NA	alive	0.833333	Y	37	NA	-2.08	NA	Y	Y	Y	Y	N	NA	N	NA	Y	12	NA	Y	mild	N	N	Y	Y	NA	Y	N	NA	N	NA	N	NA	Y	N	NA	N	NA	Y	NA
F6	F6-III:2	Male	Y	Sindhi memon	NA	affected sibling	spontaneous bleeding before delivery . Delivered by Emergency LSCS	NA	NA	NA	alive	NA	Y	Full term	NA	NA	NA	Y	Y	Y	Y	Y	36	N	Walks with support at 8 years	Y	84	N	Y	severe	N	N	Y	Y	NA	Y	N	NA	Y	scoliosis	N	NA	N	Y	NA	Y	pectus excavatum	N	NA
F6	F6-III:4	Female	Y	Sindhi memon	NA	affected sibling	elective lower swection caesarian section	Y	NA	NA	alive	NA	Y	40	NA	-0.8	NA	Y	Y	Y	Y	Y	36	N	Never attained	Y	NA	Y	Y	severe	N	N	Y	Y	NA	Y	N	NA	N	NA	N	NA	N	Y	NA	Y	pectus excavatum	N	NA
F7	F7-III:2	Male	N	Ashkenazi Jewish	13	2 previous miscarriages; mother: macular degeneration, tinitus, thigh muscle cramps, hip replacement at age of 44; maternal grandmother: macular degeneration and arthritis; maternal grandfather passed away from pulmonary edema, his siblings may have passed following stroke; paternal grandfater with dementia and Parkinson disease	unremarkable	NA	NA	NA	alive	13	Y	38	2.22	0.19	NA	N	Y	N	Y	NA	NA	Y	24	NA	NA	NA	N	N	N	Y	Y	Y	NA	Y	Y	at birth	Y	kyposis, spinal fusion	NA	NA	Y	Y	NA	Y	pectus excavatum	NA	NA
F8	F8-II:1	Female	N	Eastern european Jewish / Ashkenazi Jewish	3	both parents confirmed heterozygous carriers , no known miscarriages	no difficulties during pregnancy, required NICU stay after birth for < 1 week	NA	NA	NA	alive	NA	Y	38	-1.21	-0.01	0.18	N	Y	Y	Y	Y	24	N	NA	Y	NA	NA	Y	severe	NA	NA	NA	Y	NA	Y	Y	at birth	Y	congenital kyposcokosis	Y	congenital hip dislocation	Y	Y	contractures	NA	NA	Y	congenital contractures
F9	F9-II:1	Female	N	Caucasian	12	both parents confirmed heterozygous carriers; 1 miscarriage prior to second child; affected sibling	Retrospectively, foetal movements were felt to be less during this pregnancy than in the second pregnancy	Y	Y	NA	alive	12	Y	39+5	NA	-0.45	NA	NA	Y	N	Y	Y	18	N	Walks with support at 2 years	N	12	N	N	N	N	Y	N	N	NA	Y	Y	0.0273973	Y	progressive scoliosis	Y	b/l hip dislocation	Y	Y	NA	NA	NA	Y	contractures of fingers
F9	F9-II:3	Male	N	Caucasian	10	both parents confirmed heterozygous carriers; 1 miscarriage prior to second child; affected sibling	unremarkable	Y	Y	NA	alive	10	Y	Full term	NA	0.46	0.91	NA	Y	N	Y	NA	NA	N	Walks with support at 2 years	Y	14	N	N	N	N	N	NA	N	NA	Y	Y	NA	Y	NA	Y	b/l hip dislocation	NA	Y	NA	NA	NA	N	NA
F10	F10-II:1	Male	N	Polish and German	24	History of one miscarriage and two infant deaths with a different father	Suspicion for polyhydramnios on prenatal ultrasound. Patient born with hip dislocation of the left hip, increased muscle tone, umbilical hernia and right Achilles tightness.	Y	N	N	alive	24	Y	40	-0.17	-0.59	NA	N	Y	N	Y	NA	NA	N	12	Y	NA	N	N	N	N	Y	Y	N	NA	Y	Y	at birth	N	N	Y	DDH	N	Y	cotractures, increased muscle tone	N	NA	Y	2018 Imaging: some relative overgrowth of the right hand relative to the left, particularly second and third digits. The bones, however, appear grossly unremarkable.
F11	F11-III:1	Female	Y	Lebanese	18	possibility that the restless leg syndrome and writer’s cramp in the father, and intermittent leg muscle cramps in the mother and heterozygous sister	decreased foetal movements	Y	Y	N	alive	18	N	36	NA	3260 g (SD not calculated due to prematurity))	NA	N	Y	NA	Y	N	NA	N	Never attained	Y	NA	Y	NA	NA	N	N	NA	NA	NA	Y	Y	at birth	Y	thoracolmbar scoliosis	Y	b/l dysplastic femoral heads/subluxation	Y	Y	contractures	Y	NA	Y	finger deformity, contreactures
F11	F11-III:6	Male	Y	Lebanese	12	possibility that the restless leg syndrome and writer’s cramp in the father, and intermittent leg muscle cramps in the mother and heterozygous sister	unremarkable	mild respiratory depression at birth	N	Y	alive	12	Y	40	0	2.39	0.6	Y	Y	NA	Y	N	NA	N	Never attained	Y	NA	N	NA	NA	N	N	NA	NA	NA	Y	Y	at birth	Y	severe right convex scoliosis	NA	NA	Y	Y	contractures	Y	prominant narrow sternum	N	NA
F12	F12-III:1	Male	Y	Yemen	0.6	Parants are first cousins	prenatal: anasarca, inguinal hernia, muiltiple fractures and contractures	polyhydramnios	Y	Y	deceased	0.6	N	35	39 cm (SD not calculated due to prematurity)	1940 g (SD not calculated due to prematurity))	32 cm (not included in analysis due to prematurity)	NA	Y	Y	Y	N	NA	N	NA	NA	NA	NA	NA	NA	Y	NA	NA	NA	NA	Y	Y	at birth	NA	NA	Y	contractures	Y	Y	severe contractures and femur and humeral fractures (bilateral)	NA	NA	NA	NA
F13	F13-II:1	Female	N	French	23	NA	unremarkable	NA	NA	NA	alive	23	Y	Full term	NA	NA	NA	NA	Y	Y	Y	NA	NA	N	Never attained	Y	60	N	Y	mild	N	N	NA	N	NA	Y	Y	NA	Y	scoliosis	Y	b/l hip dislocation	Y	Y	contractures	N	NA	Y	Left wrist creast asymmetry; unable to straighten hands
F14	F14-II:1	Male	N	Kosovar	0.0769231	affected sibling	polyhydramnios / NR, neonatal repiratory distress (APGAR 5/4/6)	Y	Y	Y	deceased	0.0769231	Y	38	NA	-1.15	-0.66	N	Y	Y	Y	NA	NA	NA	NA	NA	NA	NA	Y	NA	NA	NA	NA	NA	NA	Y	Y	at birth	Y	scoliosis	Y	b/l hip dislocation	Y	Y	contractures	NA	NA	Y	clenched fingers
F14	F14-II:2	Male	N	Kosovar	0.211538	affected sibling	polyhydramnios, retrognathia, foetal hypokinesia / NR, neonatal repiratory distress	Y	Y	Y	deceased	0.211538	Y	38	-1.85	0.52	-0.17	N	Y	Y	Y	NA	NA	NA	NA	NA	NA	NA	Y	NA	NA	NA	NA	NA	NA	Y	Y	at birth	N	NA	Y	b/l hip dislocation	Y	Y	contractures	NA	NA	Y	clenched fingers
F15	F15-II:1	Male	N	Kosovar	0.0769231	affected sibling	reduced foetal movements / 39 w. g., neonatal repiratory distress, APGAR (7,8,3)	Y	Y	Y	deceased	0.0769231	Y	39	NA	-0.79	-0.42	Y	Y	Y	Y	NA	NA	NA	NA	NA	NA	NA	Y	NA	NA	NA	NA	NA	NA	Y	Y	at birth	N	NA	Y	hip dislocation	Y	Y	contractures	NA	NA	Y	NA
F15	F15-II:2	Male	N	Kosovar	0.0961538	affected sibling	polyhydramnios & reduced foetal movements / 32 w. g. & 37 w. g., neonatal repiratory distress, APGAR (7,7,8)	Y	Y	Y	deceased	0.0961538	Y	38	-0.93	-0.92	-0.42	Y	Y	Y	Y	NA	NA	NA	NA	NA	NA	NA	Y	NA	NA	NA	NA	NA	NA	Y	Y	at birth	Y	scoliosis	N	NA	Y	Y	contractures	NA	NA	Y	NA
F16	F16-II:1	NA	N	Gambia	0	lost two foetuses who presented with early foetal akinesia deformation sequence	first trimester sonography was normal. Second trimester sonography showed an absence of foetal movements, limb contractures and oligoamnios, TOP was done at 25 WG and fetopathologic examination confirmed severe generalised arthrogryposis. Brain was normal. Muscle examination found anomalies with irregular sarcomeric diameter, certain were thin, disorganised with cap-like sub sarcolemnic structure…	FADS, pregnancy terminated	NA	NA	NA	NA	NA	NA	NA	NA	NA	NA	NA	NA	NA	NA	NA	NA	NA	NA	NA	NA	NA	NA	NA	NA	NA	NA	NA	Y	Y	prenatal	NA	NA	NA	NA	Y	Y	NA	NA	NA	NA	NA
F16	F16-II:2	NA	N	Gambia	0	lost two fetuses who presented with early foetal akinesia deformation sequence	first trimester sonography was normal. Sonography at 16 WG showed recurrence of severe FADS. TOP was done at 25 WG	FADS, pregnancy terminated	NA	NA	NA	NA	NA	NA	NA	NA	NA	NA	NA	NA	NA	NA	NA	NA	NA	NA	NA	NA	NA	NA	NA	NA	NA	NA	NA	Y	Y	prenatal	NA	NA	NA	NA	Y	Y	NA	NA	NA	NA	NA
F17	F17-III:1	Female	Y	Iranian	9	NA	DDH	Y	Y	Y	alive	9	Y	Full term	0.28	-0.99	0.18	NA	Y	Y	Y	Y	12	Y	36	Y	16	NA	Y	NA	NA	NA	NA	N	NA	NA	NA	NA	NA	NA	Y	NA	NA	NA	NA	NA	NA	NA	NA
F17	F17-III:2	Female	Y	Iranian	1.6	NA	DDH	Y	Y	Y	alive	1.7	Y	Full term	NA	0.42	NA	NA	Y	Y	Y	Y	15	NA	NA	Y	NA	NA	Y	NA	N	N	NA	N	NA	Y	Y	NA	NA	NA	Y	NA	Y	Y	NA	NA	NA	NA	NA
F18	F18-II:1	Male	N	German, English, Eastern European, Mexican, 10% Ashkenazi jewish	0.583333	Parents both carriers; sibling, age 3 -no health concerns, no reported family history of arthrogryposis/dystonia	placenta previa, polyhydramnios, umbilical cysts identified at 20 weeks gestation, risk reducing cfDNA	Placenta praevia, polyhydramnios	NA	Y	alive	0.583333	Y	39+2	-2.52	-0.54	NA	N	Y	NA	Y	N	NA	N	NA	Y	NA	NA	NA	NA	N	NA	N	NA	Grimacing	Y	Y	at birth	N	NA	Y	Hip dysplasia	Y	Y	Tightly clenched hands with elbow flexion contractures with hands held tightly at chest; distal phalanx on left third finger completely flexed with finger pad abutting flexor surface of proximal digits.	N	NA	Y	Mixed ulnar/radial deviation of digits. Right single palmar crease.
F19	F19-II:1	Male	Y	Guatemalan	15	Familiy admits to consanguinity. Exact relationship unknown. Patient is the first child of his parents with one younger healthy brother. Mom has a history of SABx1.	Preanatally identified to have abnormal positioning, decreased foetal movements: Born post-dates, 6 lbs. Required suctioning- no additional support . Cmultiple contractures noted at birth	Y	Y	Y	alive	15	NA	Post term	NA	-1.39	NA	N	Y	N	Y	Y	36	Y	48	N	12	N	N	N	N	N	N	N	NA	Y	Y	at birth	Y	Mild to moderate apex left thoracic spinal curvature, mild apex right lumbar spinal curvature. Exaggerate thoracic kyphonsis. Height loss of thoracic vertebral body	N	Normal bilateral hips without evidence of hip dysplasia.	Y	Y	Left knee: Moderate narrowing of the medial tibiofemoral joint space. Right knee normal. Left elbow: Lateral subluxation of the radial head relative to the capitellum. Right elbow: There is no joint effusion or fracture. There is mild hypoplasia of the radial head. There appears to be mild undercoverage of the lateral aspect of the radial head. The proximal ulna and distal humerus appear intact. …	NA	NA	NA	NA
F20	F20-II:3	Female	N	Austrian	2.92877	Parents heterozygous carriers; 2 healthy siblings and one monochoriotic twinsister is included in this table as Austria_2. No family history of related symptoms; no family history of dystonia	polyhydramnios	NA	NA	NA	alive	2.92877	N	31+3	NA	NA	NA	Y	Y	Y	Y	N	NA	N	Never attained	Y	NA	Y	Y	mild	N	Y	N	N	NA	Y	Y	at birth	Y	NA	NA	Hip contractures	Y	Y	Knee contractures	N	N	Y	clenched hands
F20	F20-II:4	Female	N	Austrian	2.92877	Parents heterozygous carriers; 2 healthy siblings and one monochoriotic twinsister is included in this table as Austria_1. No family history of related symptoms; no family history of dystonia	polyhydramnios	NA	NA	NA	alive	2.92877	N	31+3	NA	NA	NA	Y	Y	Y	Y	N	NA	N	Never attained	Y	NA	Y	Y	mild	N	Y	N	N	NA	Y	Y	at birth	Y	NA	NA	Hip contractures	Y	Y	Knee contractures	N	N	Y	clenched hands
F21	F21-III:1	Male	NA	Iranian	17	NA	foetal akinesia	foetal akinesia	Y	NA	alive	17	NA	NA	NA	NA	NA	NA	Y	N	Y	NA	NA	Y	NA	Y	NA	N	Y	mild to moderate	N	N	Y	NA	aggressive	Y	N	at birth	NA	NA	Y	b/l hip dislocation	NA	Y	club feet, b/l hip dislocation, muscle spasms	NA	NA	NA	NA
F22	F22-III:1	Male	Y	Emirati	3	No misscariages, but maternal sister and brother died in early infancy without clear cause. Far relative with spastic gait.	Polyhydramnios	Preterm delivery at 32+2 weeks by C- Section due to premature labour and breech presentation (Twins).	NA	NA	alive	NA	N	32+2	41 cm (SD not calculated due to prematurity)	1900 g (SD not calculated due to prematurity)	31 cm (SD not calculated due to prematurity)	Y	Y	Y	Y	N	Never attained	N	Never attained	Y	Never attained	Y	Y	profound	N	N	N	Y	NA	Y	Y	at birth	Y	congenital scoliosis	Y	bilateral hip dislocation	Y	Y	Congenital Arthrogryposis, multiple Joint contractures	N	NA	Y	Clenched hands, clinodactyly
F22	F22-III:2	Female	Y	Emirati	3	No misscariages, but maternal sister and brother died in early infancy without clear cause. Far relative with spastic gait.	Polyhydramnios	Preterm delivery at 32+2 weeks by C- Section due to premature labour and breech presentation (Twins).	NA	NA	alive	NA	N	32+2	39 cm (SD not calculated due to prematurity)	1700 g (SD not calculated due to prematurity)	30 cm (SD not calculated due to prematurity)	Y	Y	Y	Y	N	Never attained	N	Never attained	Y	Never attained	Y	Y	profound	N	N	N	Y	NA	Y	Y	at birth	Y	congenital scoliosis	Y	bilateral hip dislocation	Y	Y	Congenital Arthrogryposis, multiple Joint contractures	N	NA	Y	Clenched hands, clinodactyly
F23	F23-II:1	Female	N	Caucasian	8	No history of pregnancy loss or stillbirth. Her brother is healthly. There is no family history of neurological diseases. Two pathogenic variants of the TOR1A gene were discovered in 2020, following WES reanalysis. The variant c.907_909delGAG; (p.Glu303del) was inherited from the MOTHER, whereas the nonsense type variant c.862C>T was inherited from the FATHER	Normal pregnancy with normal ultrasound controls, with the exception of the last ultrasound, which revealed a megabladder (50 x 40 mm). Vaginal delivery at 41 weeks gestation. Apgar 8/9. She was admitted to neonatology for congenital arthrogryposis study.	NA	NA	NA	alive	NA	Y	41	-4.46	-1.16	-3.42	Y	Y	Y	Y	N	Never attained	N	Never attained	Y	30	N	Y	moderate	N	Y	N	N	NA	Y	Y	at birth	Y	Severe dorsolumbar scoliosis	Y	bilateral hip dislocation	Y	Y	Left elbow subluxation and right elbow contractures with limited range of motion.	NA	NA	NA	NA
F24	F24-III:1	Male	N	Puerto Rico and Morocco (father), Native American and Western European (mother)	5	paternal grandmother with ATL1-associated Hereditary Spastic Paraplegia; father with pain and stiffness in lower extremities as well as difficulty completely emptying his bladder and constipation, has never had genetic testing or formal neurologic exam, father shares sickle cell trait, paternal great-grandmother with symptoms of hereditary spastic paraplegia but nerver underwent genetic testing; …	pregnancy normal, but labor complicated by malpositioning of head	jittery within the first few days of birth; later torticollis and plagiocephaly which have resolved	NA	N	alive	5	Y	NA	NA	NA	NA	N	Y	N	Y	Y	NA	Y	12	Y	NA	N	N	NA	N	NA	N	NA	NA	N	N	NA	N	NA	N	NA	N	N	NA	N	NA	N	NA
F25	F25-III:1	Female	NA	Iranian	0.0219178	NA	NA	APGAR 2-4	NA	Y	deceased	0.0219178	NA	NA	NA	2.6	NA	NA	NA	NA	NA	NA	NA	NA	NA	NA	NA	NA	NA	NA	NA	NA	NA	NA	NA	Y	Y	at birth	NA	NA	NA	NA	NA	NA	NA	NA	NA	NA	NA
F26	F26-II:1	Female	Y	Saudi Arabia	0.0520548	3 healthy siblings, the first pregnancy resulted in a premure delivery at 5 month GA	polyhydramnios	polyhydramnios	NA	Y	deceased	0.0520548	Y	37+2	-2.98	-2.88	-2.21	Y	NA	NA	NA	NA	NA	NA	NA	NA	NA	NA	NA	NA	NA	NA	NA	NA	NA	Y	Y	at birth	NA	NA	NA	NA	Y	Y	multiple joint contractures	Y	narrow chest	Y	adducted thumbs with flextion deformities of the upper digits
F27	F27-III:1	Male	N	Kosovar	0.166667	8. gravida, 7. para (unremarkable delivery 2007, 2009, 2013, 2018, 2020, 2021)	Polyhydramnion (approximately 7 L fluid), severly decreased foetal movements during the whole pregnancy		Y	Y	alive	0.166667	N	36+2	46 cm (SD not calculated due to prematurity)	2530 g (SD not calculated due to prematurity)	34 cm (SD not calculated due to prematurity)	Y	Y	NA	Y	NA	NA	NA	NA	NA	NA	NA	NA	NA	NA	NA	NA	NA	NA	Y	Y	at birth	NA	NA	Y	NA	Y	Y	camptodactyly (fingers 3+4 on both hands), contractures on knee, ellbows, hip, shoulder, clubfeet	N	NA	Y	camptodactyly (fingers 3+4 on both hands)
F28	F28-III:3	Female	NA	Iranian	0.666667	NA	NA	NA	NA	N	alive	0.666667	N	36	NA	2300 g (SD not calculated due to prematurity))	NA	Y	NA	NA	NA	NA	NA	NA	NA	NA	NA	NA	NA	NA	NA	NA	NA	NA	NA	Y	Y	at birth	NA	NA	NA	NA	Y	Y	contractures of fingers, rocker-bottom feet, metatarsus adductus, hallux valgus	NA	NA	Y	contractures of fingers
F29	F29-II:1	Male	Y	NA	0.75	affected siblings	NA	NA	NA	NA	deceased	0.75	NA	NA	NA	NA	NA	NA	NA	NA	NA	NA	NA	NA	NA	NA	NA	NA	NA	NA	NA	NA	NA	NA	NA	Y	Y	at birth	NA	NA	NA	NA	Y	Y	NA	NA	NA	Y	fingers
F29	F29-II:2	Male	Y	NA	NA	affected siblings	FADS, polyhydramnios	FADS, pregnancy terminated at 36 weeks of gestation	NA	NA	NA	NA	NA	NA	NA	NA	NA	NA	NA	NA	NA	NA	NA	NA	NA	NA	NA	NA	NA	NA	NA	NA	NA	NA	NA	Y	Y	prenatal	N	NA	N	NA	Y	Y	elbows, knee	NA	NA	Y	wrists, fingers
F29	F29-II:5	Female	Y	NA	0.0192308	affected siblings	arthrogryposis on prenatal ultrasound	respiratory distress	NA	Y	deceased	0.0192308	Y	NA	NA	NA	NA	NA	NA	NA	NA	NA	NA	NA	NA	NA	NA	NA	NA	NA	NA	NA	NA	NA	NA	Y	Y	prenatal	NA	NA	NA	NA	Y	Y	NA	NA	NA	NA	NA
F30	F30-IV:1	Male	Y	Morocco	2.75	unremarkable	Decreased foetal movements. Arthrogryposis diagnosed at 24 weeks: Bilateral congenital dislocation of the hips, clubfeet, clenched hands	respiratory distress requiring ventilation, feeding difficulties requiring tube feeding	Y	Y	deceased	3.33333	Y	43	NA	0.1	0.1	Y	Y	Y	Y	N	Never attained	N	Never attained	N	Never attained	Y	Y	profound	N	N	N	Y	N	Y	Y	at birth	Y	scoliosis	Y	bilateral hip dislocation	Y	Y	clubfeet, clenched hands	N	N	Y	clenched hands
F30	F30-IV:2	Male	N	Caucasian	0.0219178	NA	IUGR, Oligamnio, arthrogryposis	NA	NA	Y	deceased	0.0219178	N	36	NA	NA	NA	NA	NA	NA	NA	NA	NA	NA	NA	NA	NA	NA	NA	NA	NA	NA	NA	NA	NA	Y	Y	at birth	NA	NA	N	NA	N	Y	clubfeet	N	NA	N	NA
F31	F31-IV:1	Male	Y	Iranian	9	NA	Cesarean section because of foetal distress and long delivery	foetal distress	N	NA	alive	10	Y	40s	-1.12	-0.5	0.1	N	Y	Y	Y	N	Never attained	N	Never attained	Y	Never attained	Y	Y	moderate to severe	N	N	Y	Y	NA	Y	Y	at birth	N	N	N	NA	Y	Y	contracture in knees, elbows, clenched hands	N	N	Y	clenched hands, camptodactyly
F32	F32-IV:1	Male	Y	Iranian	6	NA	Cesarean section because of foetal distress	NA	NA	NA	alive	7	Y	Full term	-1.12	-0.59	0.1	N	Y	Y	Y	N	Never attained	N	Never attained	Y	Never attained	Y	Y	moderate to severe	N	N	Y	Y	NA	Y	Y	at birth	N	N	N	NA	Y	Y	contracture in knees, elbows, clenched hands	N	N	Y	clenched hands, camptodactyly
F33	F33-II:3	Female	Y	Iranian	6	NA	cesarean section breech, otherwise uneventful pregnancy and delivery	NA	NA	NA	alive	7	Y	Full term	-2.44	-1.64	-0.45	Y	Y	Y	Y	Y	90	N	Never attained	Y	48	N	Y	moderate	N	N	Y	N	tantrums, repetitive behaviour, involuntary face movement	Y	Y	at birth	Y	kyposcoliosis	N	NA	Y	Y	contracture in knees, elbows, clenched hands	N	N	Y	clenched hands, camptodactyly
F34	F34-III:1	Female	Y	Iranian	6	NA	elective cesarean section, otherwise uneventful pregnancy and delivery	N	N	Y	alive	7	Y	Full term	-2.98	-0.2	-0.78	N	Y	Y	Y	N	Never attained	N	Never attained	Y	18	N	Y	mild	N	N	N	N	NA	Y	Y	at birth	N	N	N	bilateral hip dislocation	Y	Y	contracture in knees, elbows, clenched hands	N	N	Y	clenched hands, camptodactyly
F35	F35-III:5	Male	N	NA	0.375	2 prior miscarriages	decreased foetal movements, polyhydramnios, postnatal bradykardia, resp.failure	Y	Y	Y	deceased	0.375	Y	37	-0.37	-0.94	NA	NA	Y	NA	Y	NA	NA	NA	NA	NA	NA	NA	NA	NA	NA	NA	NA	NA	NA	Y	Y	NA	Y	NA	Y	NA	Y	Y	NA	NA	NA	NA	NA
F36	F36-II:4	Male	N	NA	4.56986	NA	decreased foetal movements, IUGR, arthrogryposis, respiratory distress requiring ventilation and tracheostomy	Y	Y	Y	alive	4.56986	Y	37	-2.22	-2.15	-1.7	Y	Y	Y	Y	N	NA	N	Never attained	Y	NA	Y	Y	profound	N	N	Y	Y	NA	Y	Y	NA	Y	progressive scoliosis and kyphosis	Y	b/l hip displasia	Y	Y	NA	Y	bell chest	NA	NA
F36	F36-II:3	Female	Y	Syria	0.0684932	previous child with congenital contractures died at birth	polyhydramnios	Y	Y	Y	deceased	0.0684932	2.6	34	-1.93	-1.48	-0.45	NA	Y	NA	NA	NA	NA	NA	NA	NA	NA	NA	NA	NA	NA	NA	NA	NA	NA	Y	Y	at birth	NA	NA	NA	NA	Y	Y	contractures on ankles, knees	NA	NA	Y	NA
F37	F37-V:1	Male	Y	Pakistan	NA	previous child with congenital contractures, pregnancy terminated	pregnancy terminated due to multiple foetal anomalies	NA	NA	NA	NA	NA	NA	NA	NA	NA	NA	NA	NA	NA	NA	NA	NA	N	NA	NA	NA	NA	NA	NA	Y	NA	NA	NA	NA	Y	Y	prenatal	NA	NA	Y	NA	Y	Y	severe contractures and femur and humeral fractures (bilateral)	NA	NA	NA	NA
F37	F37-V:2	Male	Y	Pakistan	NA	pregnancy terminated at 20 weeks	pregnancy terminated due to multiple foetal anomalies	NA	NA	NA	NA	NA	NA	NA	NA	NA	NA	NA	NA	NA	NA	NA	NA	NA	NA	NA	NA	NA	NA	NA	NA	NA	NA	NA	NA	Y	Y	prenatal	NA	NA	NA	NA	Y	Y	rocker bottom feet, clenched fists, extended and immobile lower extremities	NA	NA	Y	clenched fists
F38	F38-II:1	Male	Y	Iranian	11.5	History of one spontaneous abortion at 40 days	preterm labour at 6 month	PROM, fracure of right humerus during delivery	N	N	alive	11.5	N	26	NA	1600 g (SD not calculated due to prematurity))	32 cm (SD not calculated due to prematurity))	NA	Y	Y	Y	Y	9	Y	18	Y	36	N	N	N	N	N	N	N	NA	Y	N	NA	Y	kyposcoliosis	N	N	Y	Y	genua valga, talipes valgus	Y	pes excavatus	Y	camptodactyly
F39	F39-II:1	Male	Y	Iranian	11.5	History of one spontaneous abortion at 40 days	preterm labour at 6 month	PROM	N	N	alive	11.5	N	26	NA	1600g (SD not calculated due to prematurity)	32 cm (SD not calculated due to prematurity))	NA	Y	Y	Y	Y	9	Y	18	Y	36	N	N	N	N	N	N	N	NA	Y	N	NA	Y	kyposcoliosis	N	N	Y	Y	genua valga, talipes valgus	Y	pes excavatus	Y	camptodactyly
F40	F40-II:2	Female	N	NA	0.333333	NA	NA	NA	Y	NA	deceased	0.333333	NA	NA	NA	NA	NA	NA	NA	NA	NA	NA	NA	NA	NA	NA	NA	NA	NA	NA	NA	NA	NA	NA	NA	Y	Y	at birth	NA	NA	Y	bil. Acetabular dysplasia, femoral head dislocation	NA	Y	NA	NA	NA	NA	NA
[truncated: 51 more columns]

## Sheet: Supplementary File 4A
Family No	Patient No	Age	Facial features	Other Features
Family 1	F1-III:1	Infancy	Strabismus, arched eyebrows, bifrontal narrowing, full cheeks, full nasal tip, full lips, small mouth	Finger and toe contractures; possible knee contractures
		Childhood	Low anterior hairline, full nasal tip, full lips, small mouth, prominent central incisors, pointed chin
Family 2	F2-III:1	Childhood	Long face, tall forehead, bifrontal narrowing, full cheeks, bilateral ptosis, broad nasal bridge, depressed nasal bridge, full nasal tip, full and tented upper lip, short columella, broad chin
	F2-III:3	Childhood	Strabismus, tall forehead, high anterior hairline, bifrontal narrowing, laterally sparse eyebrows, full nasal tip, full cheeks, full lips, philtral peaks of vermilion border of upper lip
Family 3	F3-III:3	Childhood	bifrontal narrowing, hypertelorism, ptosis, blepharoptosis, full nasal tip, short columella, pointed chin
	F3-III:2	Childhood	Long face, low anterior hairline, bilateral ptosis, large triangular nose, high nasal bridge, full nasal tip, full lower lip, tall and broad chin	Very severe scoliosis
Family 4	F4-III:4	Childhood	Strabismus, synophrys, full nasal tip, full cheeks, full lower lip, broad chin	Ankle contractures
Family 5	F5-III:2	Childhood	Strabismus, full nasal tip, full lips, small mouth	Finger contractures
	F5-III:4	Childhood	Facial asymmetry, bifrontal narrowing, thick and arched eyebrows, full cheeks, larger right eye, full nasal tip, short columella, long philtrum, full lower lip, small mouth, retrognathia	Finger contractures
Family 6	F6-III:2	Childhood	Bifrontal narrowing, triangular eyebrows, narrow nasal bridge, full nasal tip, laterally sparse eyebrows, long philtrum, small mouth
	F6-III:4	Childhood	Sparse scalp hair, frontal bossing, bifrontal narrowing, strabismus, small nose, full nasal tip, narrow nasal bridge, anteverted nares, small mouth
Family 11	F11-III:1	Childhood	microcephaly, bifrontal narrowing, thick and arched eyebrows, bilateral ptosis, full cheeks
	F11-III:6	Childhood	bifrontal narrowing, full nasal tip, full cheeks
Family 17	F17-III:1	Childhood	Facial asymmetry, high anterior hairline, bifrontal narrowing, arched eyebrows, full nasal tip, full cheeks	Broad feet, hallux valgus, thoracolumbar kyphoscoliosis
	F17-III:2	Childhood	High anterior hairline, frontal prominence, bifrontal narrowing, arched eyebrows, right ptosis, smaller right palpebral fissure, strabismus, full nasal tip, full cheeks, thin upper lip, small mouth, micrognathia
Family 20	F20-II:3	Childhood	High anterior hairline, bifrontal narrowing, sparse eyebrows, up-slanting palpebral fissures, depressed nasal bridge, full nasal tip, short columella, thin upper lip
	F20-II:4	Childhood	Bifrontal narrowing, frontal prominence, glabelllar nevus flammeus, hypertelorism, sparse eyebrows, right ptosis, infraorbital grooves, prominent antihelix, depressed nasal bridge, short columella, full nasal tip, full cheeks, thin upper lip, retrognathia
Family 23	F23-II:1	Childhood	High anterior hairline, bifrontal narrowing, prominent supraorbital ridges, full nasal tip, full cheeks, thin upper lip, tall and broad chin, diastema
Family 28	F28-III:3	Infancy	Sparse scalp hair, high anterior hairline, tall forehead, bifrontal narrowing, low-set and sparse eyebrows, long eyelashes, hypertelorism, squint, infraorbital crease, large and low-set ears, depressed nasal bridge, short nose, full nasal tip, full cheeks, short columella, long philtrum, wide mouth, thin upper lip, everted lower lip, pointed chin, short neck	Finger contractures, umbilical hernia, rocker-bottom feet, metatarsus adductus, hallux varus
Family 32	F32-IV:1	Infancy & Childhood	Horizontal forehead creases, prominent supraorbital ridges, deep-set eyes, infraorbital creases, low-set ears, full cheeks, full nasal tip, anteverted nares, midface prominence, thin upper lip, pointed chin, retrognathia	finger contractures, wrinkly skin over neck,fingers and legs (emaciated appearance), deep palmar creases, toe contractures
	F32-IV:2	Childhood	Facial hypertrichosis, high anterior hairline, bifrontal narrowing, thick, arched eyebrows, long eyelashes, ptosis, depressed nasal bridge, full nasal tip, anteverted nares, full cheeks,long philtrum, tented upper lip, full lower lip, retrognathia	Finger contractures, thoracolumbar kyphus, rockerbottom feet, small penis
Family 33	F33-IV:1	Infancy & childhood	Prominent occiput, bifrontal narrowing, highly arched eyebrows, synophrys, long eyelashes, ptosis, large ears ears, full nasal tip, anteverted nares, tented upper lip, full lower lip, pointed chin, retrognathia	Finger contractures, toes contractures, deep palmar creases,
Family 34	F34-IV:1	Infancy & childhood	Tall forehead, long face, bi-frontal narrowing, up-slanting palpebral fissures, ptosis, long eyelashes, full nasal tip, full cheeks, large ears, thin upper lip, pointed chin	Finger contractures, deep palmar creases, toe contractures, umbilical hernia, ?scolisis
Family 35	F35-II:3	Infancy & Childhood	Short neck, frontal bossing, prominent occiput, straight eyebrows, large ears, prominent antihelix, broad and depressed nasal bridge, full nasal tip, anteverted nares, full cheeks, long philtrum, small mouth, full lips, retrognathia
Family 36	F36-III:1	Childhood	High anterior hairline, bifrontal narrowing, arched eyebrows that are sparse laterally, bilateral ptosis, long eyelashes, hypertelorism, medial epicanthic folds, prominent antihelix, uplifted ear lobes, broad nasal bridge, full nasal tip, full cheeks, full and tented upper lip, downturned angles of mouth, tall prominent chin	Finger and wrist contractures, talipes, rocker-bottom feet

## Sheet: Supplementary File 4B
Dysmorphic Features	HPO Code	F1-III:1	F2-III:1	F2-III:3	F3-III:3	F3-III:2	F4-III:4	F5-III:2	F5-III:4	F6-III:2	F6-III:4	F11-III:1	F11-III:6	F17-III:1	F17-III:2	F20-II:3	F20-II:4	F23-II:1	F-28-III:3	F32-IV:1	F32-IV:2	F33-IV:1	F34-IV:1	F35-II:3	F36-III:1	Percentage of patients feature present
Head
Occiput, prominent	HP:0000269																					+		+		0.0833333
Scalp hair
Hairline, high anterior	HP:0009890			+										+	+	+		+	+		+				+	0.333333
Hairline, low anterior	HP:0000294	+				+																				0.0833333
Scalp hair, sparse	HP:0002209										+								+							0.0833333
Face
Face, long	HP:0000276		+			+																	+			0.125
Facial hypertrichosis	HP:0002219																				+					0.0416667
Forehead
Forehead, narrow	HP:0000341	+	+	+	+				+	+	+	+	+	+	+	+	+	+	+		+	+	+		+	0.791667
Forehead, tall	HP:0000348		+	+														+	+				+			0.208333
Frontal bossing	HP:0002007										+				+		+							+		0.166667
Supraorbital ridges, prominent	HP:0000336																	+		+						0.0833333
Maxilla and Midface
Cheeks, full	HP:0000293	+	+	+			+		+			+	+	+	+		+	+	+	+	+		+	+	+	0.708333
Midface prominence	HP:0012371																			+						0.0416667
Mandible
Retrognathia	HP:0000278								+						+		+			+	+	+		+		0.291667
Chin
Chin, broad	HP:0011822	+	+		+	+	+											+							+	0.291667
Chin, pointed	HP:0000307	+			+														+	+		+	+			0.25
Chin, tall						+												+							+	0.125
Neck
Neck, short	HP:0000470																		+					+		0.0833333
Periorbital Region
Eyes, deeply set	HP:0000490																			+						0.0416667
Eyes, widely spaced	HP:0000316				+												+		+						+	0.166667
Eyebrow, highly arched	HP:0002553	+							+	+		+		+	+						+	+			+	0.375
Eyebrow, horizontal	HP:0011228																							+		0.0416667
Eyebrow, thick	HP:0000574								+			+									+					0.125
Eyelashes, long	HP:0000527																		+		+	+	+		+	0.208333
Fullness of upper eyelid	HP:0012724				+																					0.0416667
Infraorbital crease	HP:0100876																+		+	+						0.125
Palpebral fissure, upslanted	HP:0000582															+							+			0.0833333
Ptosis	HP:0000508		+		+	+									+		+				+	+	+		+	0.375
Sparse lateral eyebrow	HP:0005338			+						+															+	0.125
Synophrys	HP:0000664						+															+				0.0833333
Ear
Large ears	HP:0000400																		+			+	+	+		0.166667
Low-set ears	HP:0000369														+				+	+						0.125
Prominent antihelix	HP:0000395																+							+	+	0.125
Nose
Anteverted nares	HP:0000463										+									+	+	+		+		0.208333
Columella, short	HP:0002000		+		+				+							+	+		+							0.25
Nasal bridge, depressed	HP:0005280		+													+	+		+		+			+		0.25
Nasal bridge, high	HP:0000426					+																				0.0416667
Nasal bridge, wide	HP:0000431		+																					+	+	0.0416667
Nasal ridge, narrow	HP:0000418									+	+															0.0833333
Nasal tip, broad	HP:0000455	+	+	+	+	+	+	+	+	+	+		+	+	+	+	+	+	+	+	+	+	+	+	+	0.958333
Nose, prominent	HP:0000448					+																				0.0416667
Nose, short	HP:0003196										+								+							0.0833333
Philtrum
Philtrum, long	HP:0000343								+	+									+		+	+		+		0.25
Lips
Exaggerated cupid's bow	HP:0002263			+																						0.0416667
Vermilion, lower lip, thick	HP:0000179	+		+		+	+	+	+										+		+	+		+		0.416667
Vemilion, upper lip, tented	HP:0010804		+																		+	+			+	0.125
Vermilion, upper lip, thick	HP:0000215	+	+	+				+																+	+	0.25
Vermilion, upper lip, thin	HP:0000219														+	+	+	+	+	+			+			0.291667
Mouth
Mouth, narrow	HP:0000160	+						+	+	+	+				+									+		0.291667
Dysmorphic Features based on Elements of Morphology and HPO terminology
